# Supplementary material for: The dynamics of intergenerational closure and family networks of social cohesion
Source: Front Sociol. 2023 Mar 2;8:933216. doi: 10.3389/fsoc.2023.933216 (PMC10018156; doi:10.3389/fsoc.2023.933216)
Supplement: Supplementary file 1 [file Presentation_1.ZIP]

Archive with 1 entries (1 files):
- SIENA_net_coev_coleman_LOOPED2023_01_09_bayes.R
