# Supplementary material for: The dynamics of intergenerational closure and family networks of social cohesion
Source: Front Sociol. 2023 Mar 2;8:933216. doi: 10.3389/fsoc.2023.933216 (PMC10018156; doi:10.3389/fsoc.2023.933216)
Supplement: Supplementary file 1 [file Presentation_1.ZIP › SIENA_net_coev_coleman_LOOPED2023_01_09_bayes.R]

# for tidyverse
install.packages('generics')
install.packages('assertthat')
install.packages('ggplot2')
install.packages('tidyverse', dependencies = T)
install.packages('latticeExtra')
install.packages('igraph')
install.packages('metafor')
install.packages('statnet')
#install.packages('network')
install.packages('sna')
install.packages('RSiena')
install.packages('Hmisc')
install.packages('intergraph')
install.packages('data.table')
packageDescription('RSiena') 
#
#install.packages("RSienaTest", repos="http://R-Forge.R-project.org")
# --- still download from Tom Snijders page
install.packages("C:/Users/michael.windzio/Downloads/multiSiena_1.2.13.zip",
                 repos=NULL, type="source")

library(tidyverse)
library(RSiena)
library(sna)
library(metafor)
#library(igraph)
library(latticeExtra)
library(Hmisc)
library(intergraph)
library(data.table)

rm(list=ls()) 

set.seed(1234, kind = NULL, normal.kind = NULL)

sessionInfo()

# set path to data
setwd("E:/projekte/netzwerke/2010_11_12/kaminski/data/") # mind the "/"

########################################################
##### Model coevolution friendship and birthday ########
##### with outcome happiness school and/or #############
##### academic self-concept ############################
########################################################

#classIdSet <- 1:21 # hier pruefen, wie viele Klassen es sind

classIdSet <- 1:21 # hier pruefen, wie viele Klassen es sind

w1actor <- list()
w1friends <- list()
w1homework <- list()
w1leisure <- list()
w1birthday_to <-list()
w1visit <- list()
w1networkDV <- list()
w1play <- list()
w1parents <- list()
w1naehe <- list()
w1geschlagen <- list()
w1haesslich <- list()
#w1mitspielt <- list()
w1pausenhof <- list()
w1best_friend <- list()
w1conflict <- list()
w1n_sitzen <- list()
w1probleme <- list()
w1power <- list()
w1powerIDEG<- list()
w1closure <- list()

w2actor <- list()
w2friends <- list()
w2homework <- list()
w2leisure <- list()
w2birthday_to <-list()
w2visit <- list()
w2networkDV <- list()
w2play <- list()
w2parents <- list()
w2naehe <- list()
w2geschlagen <- list()
w2haesslich <- list()
#w2mitspielt <- list()
w2pausenhof <- list()
w2best_friend <- list()
w2conflict <- list()
w2n_sitzen <- list()
w2probleme <- list()
w2power <- list()
w2powerIDEG<- list()
w2closure <- list()

w3actor <- list()
w3friends <- list()
w3homework <- list()
w3leisure <- list()
w3birthday_to <-list()
w3visit <- list()
w3networkDV <- list()
w3play <- list()
w3parents <- list()
w3naehe <- list()
w3geschlagen <- list()
w3haesslich <- list()
#w3mitspielt <- list()
w3pausenhof <- list()
w3best_friend <- list()
w3conflict <- list()
w3n_sitzen <- list()
w3probleme <- list()
w3power <- list()
w3powerIDEG<- list()
w3closure <- list()
# W3mitspielt14

############
## wave 1 ##
############
#for(i in 1:4) {  

for(i in classIdSet) {
  
  ######
  # here plug in the current network #### ====> take care below !!!!
  ######
  filename <- paste("E:/projekte/netzwerke/2010_11_12/kaminski3W/hierarchy/W1freunde",i,".dat",sep="")
  table <- read.table(file=filename, header=FALSE, na.strings="99")
  w1networkDV[[i]] <- as.matrix(table)
  
  # mitspielt (play along)  Netzwerke einlesen
  filename <- paste("E:/projekte/netzwerke/2010_11_12/kaminski3W/hierarchy/W1mitspielt",i,".dat",sep="")
  table <- read.table(file=filename, header=FALSE, na.strings="99")
  w1play[[i]] <- as.matrix(table)
  
  # best friend  Netzwerke einlesen
  filename <- paste("E:/projekte/netzwerke/2010_11_12/kaminski3W/hierarchy/W1best3freund",i,".dat",sep="")
  table <- read.table(file=filename, header=FALSE, na.strings="99")
  w1best_friend[[i]] <- as.matrix(table)
  
  # leisure  Netzwerke einlesen
  filename <- paste("E:/projekte/netzwerke/2010_11_12/kaminski3W/hierarchy/W1freizeit",i,".dat",sep="")
  table <- read.table(file=filename, header=FALSE, na.strings="99")
  w1leisure[[i]] <- as.matrix(table)
  
  # visits  Netzwerke einlesen
  filename <- paste("E:/projekte/netzwerke/2010_11_12/kaminski3W/hierarchy/W1besuch_hin",i,".dat",sep="")
  table <- read.table(file=filename, header=FALSE, na.strings="99")
  w1visit[[i]] <- as.matrix(table)
  
  # birthday  Netzwerke einlesen
  filename <- paste("E:/projekte/netzwerke/2010_11_12/kaminski3W/hierarchy/W1geb_hin",i,".dat",sep="")
  table <- read.table(file=filename, header=FALSE, na.strings="99")
  w1birthday_to[[i]] <- as.matrix(table)
  
  # homework  Netzwerke einlesen
  filename <- paste("E:/projekte/netzwerke/2010_11_12/kaminski3W/hierarchy/W1hausaufg",i,".dat",sep="")
  table <- read.table(file=filename, header=FALSE, na.strings="99")
  w1homework[[i]] <- as.matrix(table)
  
  # Freunde  Netzwerke einlesen
  filename <- paste("E:/projekte/netzwerke/2010_11_12/kaminski3W/hierarchy/W1freunde",i,".dat",sep="")
  table <- read.table(file=filename, header=FALSE, na.strings="99")
  w1friends[[i]] <- as.matrix(table)
  
  
  # Eltern  Netzwerke einlesen
  filename <- paste("E:/projekte/netzwerke/2010_11_12/kaminski3W/hierarchy/W1eltern",i,".dat",sep="")
  table <- read.table(file=filename, header=FALSE, na.strings="99")
  w1parents[[i]] <- as.matrix(table)
  
  
  # naehe  Netzwerke einlesen
  filename <- paste("E:/projekte/netzwerke/2010_11_12/kaminski3W/hierarchy/W1naehe",i,".dat",sep="")
  table <- read.table(file=filename, header=FALSE, na.strings="99")
  w1naehe[[i]] <- as.matrix(table)
  
  
  # geschlagen  Netzwerke einlesen
  filename <- paste("E:/projekte/netzwerke/2010_11_12/kaminski3W/hierarchy/W1geschlagen",i,".dat",sep="")
  table <- read.table(file=filename, header=FALSE, na.strings="99")
  w1geschlagen[[i]] <- as.matrix(table)
  
  
  # haesslich  Netzwerke einlesen
  filename <- paste("E:/projekte/netzwerke/2010_11_12/kaminski3W/hierarchy/W1haesslich",i,".dat",sep="")
  table <- read.table(file=filename, header=FALSE, na.strings="99")
  w1haesslich[[i]] <- as.matrix(table)
  
  # nicht sitzen  Netzwerke einlesen
  filename <- paste("E:/projekte/netzwerke/2010_11_12/kaminski3W/hierarchy/W1n_sitzen",i,".dat",sep="")
  table <- read.table(file=filename, header=FALSE, na.strings="99")
  w1n_sitzen[[i]] <- as.matrix(table)
  
  # Streit und ernsthafte Probleme
  filename <- paste("E:/projekte/netzwerke/2010_11_12/kaminski3W/hierarchy/W1probleme",i,".dat",sep="")
  table <- read.table(file=filename, header=FALSE, na.strings="99")
  w1probleme[[i]] <- as.matrix(table)
  
  # conflict, addition of four negative networks
  w1conflict[[i]] <- w1geschlagen[[i]] + w1haesslich[[i]] + w1n_sitzen[[i]] + w1probleme[[i]]
  w1conflict[[i]][w1conflict[[i]] > 0] <- 1 # here override with 1
  
  w1closure[[i]] <- w1friends[[i]] * w1parents[[i]]
  
  # pausenhof  Netzwerke einlesen
  filename <- paste("E:/projekte/netzwerke/2010_11_12/kaminski3W/hierarchy/W1pausenhof",i,".dat",sep="")
  table <- read.table(file=filename, header=FALSE, na.strings="99")
  w1pausenhof[[i]] <- as.matrix(table)
  
  # Akteurattribute
  filename <- paste("E:/projekte/netzwerke/2010_11_12/kaminski3W/hierarchy/W1actor",i,".dat",sep="")
  w1actor[[i]] <- read.table(file=filename, header=TRUE, na.strings="99")
  
  # vector with actor who have indegree in the "decision on play" network ==> POWER
  # here it is indegree above the mean in the respective network
  w1power[[i]] <- replicate(nrow(w1play[[i]]),0)
  w1power[[i]][degree(as.network(w1play[[i]]), cmode="indegree") > 
                 mean(degree(as.network(w1play[[i]]), cmode="indegree"))*1.25] <- 1
  w1powerIDEG[[i]] <- degree(as.network(w1play[[i]]), cmode="indegree")
  
}    


############
## wave 2 ##
############
#for(i in 1:4) {  

for(i in classIdSet) {
  
  ######
  # here plug in the current network #### ====> take care below !!!!
  ######
  filename <- paste("E:/projekte/netzwerke/2010_11_12/kaminski3W/hierarchy/W2freunde",i,".dat",sep="")
  table <- read.table(file=filename, header=FALSE, na.strings="99")
  w2networkDV[[i]] <- as.matrix(table)
  
  # mitspielt (play along)  Netzwerke einlesen
  # filename <- paste("E:/projekte/netzwerke/2010_11_12/kaminski3W/hierarchy/W2mitspielt",i,".dat",sep="")
  # table <- read.table(file=filename, header=FALSE, na.strings="99")
  # w2play[[i]] <- as.matrix(table)
  
  # best friend  Netzwerke einlesen
  filename <- paste("E:/projekte/netzwerke/2010_11_12/kaminski3W/hierarchy/W2best3freund",i,".dat",sep="")
  table <- read.table(file=filename, header=FALSE, na.strings="99")
  w2best_friend[[i]] <- as.matrix(table)
  
  # leisure  Netzwerke einlesen
  filename <- paste("E:/projekte/netzwerke/2010_11_12/kaminski3W/hierarchy/W2freizeit",i,".dat",sep="")
  table <- read.table(file=filename, header=FALSE, na.strings="99")
  w2leisure[[i]] <- as.matrix(table)
  
  # visits  Netzwerke einlesen
  filename <- paste("E:/projekte/netzwerke/2010_11_12/kaminski3W/hierarchy/W2besuch_hin",i,".dat",sep="")
  table <- read.table(file=filename, header=FALSE, na.strings="99")
  w2visit[[i]] <- as.matrix(table)
  
  # birthday  Netzwerke einlesen
  filename <- paste("E:/projekte/netzwerke/2010_11_12/kaminski3W/hierarchy/W2geb_hin",i,".dat",sep="")
  table <- read.table(file=filename, header=FALSE, na.strings="99")
  w2birthday_to[[i]] <- as.matrix(table)
  
  # homework  Netzwerke einlesen
  filename <- paste("E:/projekte/netzwerke/2010_11_12/kaminski3W/hierarchy/W2hausaufg",i,".dat",sep="")
  table <- read.table(file=filename, header=FALSE, na.strings="99")
  w2homework[[i]] <- as.matrix(table)
  
  # Freunde  Netzwerke einlesen
  filename <- paste("E:/projekte/netzwerke/2010_11_12/kaminski3W/hierarchy/W2freunde",i,".dat",sep="")
  table <- read.table(file=filename, header=FALSE, na.strings="99")
  w2friends[[i]] <- as.matrix(table)
  
  
  # Eltern  Netzwerke einlesen
  filename <- paste("E:/projekte/netzwerke/2010_11_12/kaminski3W/hierarchy/W2eltern",i,".dat",sep="")
  table <- read.table(file=filename, header=FALSE, na.strings="99")
  w2parents[[i]] <- as.matrix(table)
  
  
  # naehe  Netzwerke einlesen
  filename <- paste("E:/projekte/netzwerke/2010_11_12/kaminski3W/hierarchy/W2naehe",i,".dat",sep="")
  table <- read.table(file=filename, header=FALSE, na.strings="99")
  w2naehe[[i]] <- as.matrix(table)
  
  
  # geschlagen  Netzwerke einlesen
  filename <- paste("E:/projekte/netzwerke/2010_11_12/kaminski3W/hierarchy/W2geschlagen",i,".dat",sep="")
  table <- read.table(file=filename, header=FALSE, na.strings="99")
  w2geschlagen[[i]] <- as.matrix(table)
  
  
  # haesslich  Netzwerke einlesen
  filename <- paste("E:/projekte/netzwerke/2010_11_12/kaminski3W/hierarchy/W2haesslich",i,".dat",sep="")
  table <- read.table(file=filename, header=FALSE, na.strings="99")
  w2haesslich[[i]] <- as.matrix(table)
  
  # nicht sitzen  Netzwerke einlesen
  filename <- paste("E:/projekte/netzwerke/2010_11_12/kaminski3W/hierarchy/W2n_sitzen",i,".dat",sep="")
  table <- read.table(file=filename, header=FALSE, na.strings="99")
  w2n_sitzen[[i]] <- as.matrix(table)
  
  # Streit und ernsthafte Probleme
  filename <- paste("E:/projekte/netzwerke/2010_11_12/kaminski3W/hierarchy/W2probleme",i,".dat",sep="")
  table <- read.table(file=filename, header=FALSE, na.strings="99")
  w2probleme[[i]] <- as.matrix(table)
  
  
  # conflict, addition of four negative networks
  w2conflict[[i]] <- w2geschlagen[[i]] + w2haesslich[[i]] + w2n_sitzen[[i]] + w2probleme[[i]]
  w2conflict[[i]][w2conflict[[i]] > 0] <- 1
  
  w2closure[[i]] <- w2friends[[i]] * w2parents[[i]]
  
  # pausenhof  Netzwerke einlesen
  filename <- paste("E:/projekte/netzwerke/2010_11_12/kaminski3W/hierarchy/W2pausenhof",i,".dat",sep="")
  table <- read.table(file=filename, header=FALSE, na.strings="99")
  w2pausenhof[[i]] <- as.matrix(table)
  
  # Akteurattribute
  filename <- paste("E:/projekte/netzwerke/2010_11_12/kaminski3W/hierarchy/W2actor",i,".dat",sep="")
  w2actor[[i]] <- read.table(file=filename, header=TRUE, na.strings="99")
  
  # taken from 1st wave
  w2power[[i]] <-  w1power[[i]] 
  w2powerIDEG[[i]] <- w1powerIDEG[[i]]
}    


############
## wave 3 ##
############

for(i in classIdSet) {
  
  ######
  # here plug in the current network #### ====> take care below !!!!
  # what is currently active? =====> >Friendship<
  ######
  filename <- paste("E:/projekte/netzwerke/2010_11_12/kaminski3W/hierarchy/W3freunde",i,".dat",sep="")
  table <- read.table(file=filename, header=FALSE, na.strings="99")
  w3networkDV[[i]] <- as.matrix(table) 
  
  # leisure  Netzwerke einlesen
  filename <- paste("E:/projekte/netzwerke/2010_11_12/kaminski3W/hierarchy/W3freizeit",i,".dat",sep="")
  table <- read.table(file=filename, header=FALSE, na.strings="99")
  w3leisure[[i]] <- as.matrix(table)
  
  # mitspielt (play along)  Netzwerke einlesen
  filename <- paste("E:/projekte/netzwerke/2010_11_12/kaminski3W/hierarchy/W3mitspielt",i,".dat",sep="")
  table <- read.table(file=filename, header=FALSE, na.strings="99")
  w3play[[i]] <- as.matrix(table)
  #w3power[[i]] <- 
  
  # best friend  Netzwerke einlesen
  filename <- paste("E:/projekte/netzwerke/2010_11_12/kaminski3W/hierarchy/W3best3freund",i,".dat",sep="")
  table <- read.table(file=filename, header=FALSE, na.strings="99")
  w3best_friend[[i]] <- as.matrix(table)
  
  # visits  Netzwerke einlesen
  filename <- paste("E:/projekte/netzwerke/2010_11_12/kaminski3W/hierarchy/W3besuch_hin",i,".dat",sep="")
  table <- read.table(file=filename, header=FALSE, na.strings="99")
  w3visit[[i]] <- as.matrix(table)
  
  # birthday  Netzwerke einlesen
  filename <- paste("E:/projekte/netzwerke/2010_11_12/kaminski3W/hierarchy/W3geb_hin",i,".dat",sep="")
  table <- read.table(file=filename, header=FALSE, na.strings="99")
  w3birthday_to[[i]] <- as.matrix(table)
  
  
  # homework  Netzwerke einlesen
  filename <- paste("E:/projekte/netzwerke/2010_11_12/kaminski3W/hierarchy/W3hausaufg",i,".dat",sep="")
  table <- read.table(file=filename, header=FALSE, na.strings="99")
  w3homework[[i]] <- as.matrix(table)
  
  # Freunde  Netzwerke einlesen
  filename <- paste("E:/projekte/netzwerke/2010_11_12/kaminski3W/hierarchy/W3freunde",i,".dat",sep="")
  table <- read.table(file=filename, header=FALSE, na.strings="99")
  w3friends[[i]] <- as.matrix(table)
  
  # Eltern  Netzwerke einlesen
  filename <- paste("E:/projekte/netzwerke/2010_11_12/kaminski3W/hierarchy/W3eltern",i,".dat",sep="")
  table <- read.table(file=filename, header=FALSE, na.strings="99")
  w3parents[[i]] <- as.matrix(table)
  
  
  # naehe  Netzwerke einlesen
  filename <- paste("E:/projekte/netzwerke/2010_11_12/kaminski3W/hierarchy/W3naehe",i,".dat",sep="")
  table <- read.table(file=filename, header=FALSE, na.strings="99")
  w3naehe[[i]] <- as.matrix(table)
  
  # geschlagen  Netzwerke einlesen
  filename <- paste("E:/projekte/netzwerke/2010_11_12/kaminski3W/hierarchy/W3geschlagen",i,".dat",sep="")
  table <- read.table(file=filename, header=FALSE, na.strings="99")
  w3geschlagen[[i]] <- as.matrix(table)
  
  
  # haesslich  Netzwerke einlesen
  filename <- paste("E:/projekte/netzwerke/2010_11_12/kaminski3W/hierarchy/W3haesslich",i,".dat",sep="")
  table <- read.table(file=filename, header=FALSE, na.strings="99")
  w3haesslich[[i]] <- as.matrix(table)
  
  
  # nicht sitzen  Netzwerke einlesen
  filename <- paste("E:/projekte/netzwerke/2010_11_12/kaminski3W/hierarchy/W3n_sitzen",i,".dat",sep="")
  table <- read.table(file=filename, header=FALSE, na.strings="99")
  w3n_sitzen[[i]] <- as.matrix(table)
  
  
  # Streit und ernsthafte Probleme
  filename <- paste("E:/projekte/netzwerke/2010_11_12/kaminski3W/hierarchy/W3probleme",i,".dat",sep="")
  table <- read.table(file=filename, header=FALSE, na.strings="99")
  w3probleme[[i]] <- as.matrix(table)
  
  
  # conflict, addition of four  negative networks
  w3conflict[[i]] <- w3geschlagen[[i]] + w3haesslich[[i]] + w3n_sitzen[[i]] + w3probleme[[i]]
  w3conflict[[i]][w3conflict[[i]] > 0] <- 1
  
  w3closure[[i]] <- w3friends[[i]] * w3parents[[i]]
  
  # pausenhof  Netzwerke einlesen
  filename <- paste("E:/projekte/netzwerke/2010_11_12/kaminski3W/hierarchy/W3pausenhof",i,".dat",sep="")
  table <- read.table(file=filename, header=FALSE, na.strings="99")
  w3pausenhof[[i]] <- as.matrix(table)
  
  # Akteurattribute
  filename <- paste("E:/projekte/netzwerke/2010_11_12/kaminski3W/hierarchy/W3actor",i,".dat",sep="")
  w3actor[[i]] <- read.table(file=filename, header=TRUE, na.strings="99")
  
  # vector with actor who have indegree in the "decision on play" network ==> POWER
  # here it is indegree above the mean in the respective network
  w3power[[i]] <- replicate(nrow(w3play[[i]]),0)
  w3power[[i]][degree(as.network(w3play[[i]]), cmode="indegree") > 
                 mean(degree(as.network(w3play[[i]]), cmode="indegree"))*1.25] <- 1
  
  w3powerIDEG[[i]] <- degree(as.network(w3play[[i]]), cmode="indegree")
}
# find out number of actors in data sets, one wave is enough:

# check actor attributes for missings
for(i in classIdSet) {
  print(w1actor[[i]])
} 

num_act <- ls()
summe <- NULL

for(i in classIdSet) {
  num_act[[i]] <- nrow(w2friends[[i]])
  summe <- rbind(summe,print(as.numeric(num_act[[i]])))
} 
summe
summ <- sum(summe)
summ
# 1 2 7 8 13 14 15 16 18 19 20 21
num_act[[7]]
blick <- w1actor[[1]]
blick
##########################################
## check which network dimension ########
##########################################


w1play_plot <- as.network(w1play[[3]], directed = TRUE)
par(mar=c(1,1,1,1))
plot(w1play_plot)

library(intergraph)
library(igraph)
#detach("igraph")

plot(network(w2friends[[21]]))
plot(network(w2parents[[21]]))
plot(network(w2conflict[[21]]))


migColor<-ifelse(w2actor[[21]]$migrant==1,yes="orange",no="gray80")
girl_shape <-ifelse(w2actor[[21]]$maed==1,yes="circle",no="square")

friends_to_plot <- asIgraph(as.network(w2friends[[21]], directed = T))
parents_to_plot <- asIgraph(as.network(w2parents[[21]], directed = T))
conflict_to_plot <- asIgraph(as.network(w2conflict[[21]], directed = T))

igraph::V(friends_to_plot)$shape <- girl_shape
igraph::V(friends_to_plot)$color <- migColor
igraph::V(friends_to_plot)$vsize <- log(igraph::degree(friends_to_plot)+1)
igraph::V(friends_to_plot)$vsize <- igraph::degree(friends_to_plot)/2 +8

igraph::V(conflict_to_plot)$shape <- girl_shape
igraph::V(conflict_to_plot)$color <- migColor
igraph::V(conflict_to_plot)$vsize <- log(igraph::degree(conflict_to_plot))
igraph::V(conflict_to_plot)$vsize <- igraph::degree(conflict_to_plot)/2 +8 

igraph::V(parents_to_plot)$shape <- girl_shape
igraph::V(parents_to_plot)$color <- migColor
igraph::V(parents_to_plot)$vsize <- log(igraph::degree(parents_to_plot))
igraph::V(parents_to_plot)$vsize <- igraph::degree(parents_to_plot)/2 +8


l <- igraph::layout.kamada.kawai(   friends_to_plot  )   
igraph.options(vertex.label=NA, vertex.size=8, vertex.color=migColor, vertex.shape=girl_shape,  
               edge.arrow.size=0.4, edge.color="black", 
               vertex.label=LETTERS[1:nrow(w2friends[[21]])] )


plot(friends_to_plot, vertex.size=V(friends_to_plot)$vsize, title=c("friends"),
     vertex.shape=V(friends_to_plot)$shape, vertex.color=V(friends_to_plot)$color, 
     layout = l)
plot(conflict_to_plot, vertex.size=V(conflict_to_plot)$vsize, title=c("conflict"),
     vertex.shape=V(conflict_to_plot)$shape, vertex.color=V(friends_to_plot)$color, 
     layout = l)
plot(parents_to_plot, vertex.size=V(parents_to_plot)$vsize, title=c("parents"),
     vertex.shape=V(parents_to_plot)$shape, vertex.color=V(friends_to_plot)$color, 
     layout = l)

# --- 21 vector
ids = 1:nrow(w2friends[[21]])

pdf(file = "E:/projekte/netzwerke/2010_11_12/kaminski/graphs/friends_net.pdf", width = 7, height = 7, pointsize = 12)
plot(friends_to_plot, vertex.size=V(friends_to_plot)$vsize, title=c("friends"),
     vertex.shape=V(friends_to_plot)$shape, vertex.color=V(friends_to_plot)$color, 
     vertex.label=ids, layout = l )
dev.off()

pdf(file = "E:/projekte/netzwerke/2010_11_12/kaminski/graphs/conflict_net.pdf", width = 7, height = 7, pointsize = 12)
plot(conflict_to_plot, vertex.size=V(conflict_to_plot)$vsize, title=c("conflict"),
     vertex.shape=V(conflict_to_plot)$shape, vertex.color=V(friends_to_plot)$color, 
     vertex.label=ids, layout = l)
dev.off()

pdf(file = "E:/projekte/netzwerke/2010_11_12/kaminski/graphs/parents_net.pdf", width = 7, height = 7, pointsize = 12)
plot(parents_to_plot, vertex.size=V(parents_to_plot)$vsize, title=c("parents"),
     vertex.shape=V(parents_to_plot)$shape, vertex.color=V(parents_to_plot)$color, 
     vertex.label=ids, layout = l)
dev.off()


######################################
######################################
######################################
## define dV network for analysis ####
######################################
######################################
######################################


######################
######################
###### Freunde #######
######################
######################
#classIDset_new <- c(1,2,3,4)
# classIDset_new <- c(1,2,3)
classIDset_new <- 1:21

networkDV_ <- list()
friends_ <- list()
parents_ <- list()
birthday_to_ <- list()
naeh_ <- list()
w1actor_att <- list()
gpa_ <- list()
zu_ <- list()
buech_ <- list()
eltstud_ <- list()
gpa_x_ <- list()
zuf_ <- list()
mig_ <- list()
ethnie_ <- list()
maed_ <- list()
neg_acad_self_  <- list()
hitting_ <- list()
w2actor_att <- list()

for(i in 1:21) {

  networkDV_[[i]] <- sienaDependent(array(c(w1networkDV[[i]], w2networkDV[[i]], w3networkDV[[i]]),
                                      dim=c(num_act[[i]], num_act[[i]],3)), allowOnly=FALSE)
  friends_[[i]] <- sienaNet(array(c(w1friends[[i]], w2friends[[i]], w3friends[[i]]),
                              dim=c(num_act[[i]], num_act[[i]],3)))

  #parents_[[i]] <- sienaNet(array(c(w1parents[[i]], w2parents[[i]], w3parents[[i]]),
  #                            dim=c(num_act[[i]], num_act[[i]],3))) 
  parents_[[i]] <- sienaDependent(array(c(w1parents[[i]], w2parents[[i]], w3parents[[i]]),
                                  dim=c(num_act[[i]], num_act[[i]],3)), allowOnly=FALSE) 
  birthday_to_[[i]] <- sienaDependent(array(c(w1birthday_to[[i]], w2birthday_to[[i]], w3birthday_to[[i]]),
                                        dim=c(num_act[[i]], num_act[[i]],3)))
  naeh_[[i]] <-  varDyadCovar(array(c(w1naehe[[i]], w2naehe[[i]]),
                                dim=c(num_act[[i]], num_act[[i]],2)))
  w1actor_att[[i]] <- w1actor[[i]]
  w2actor_att[[i]] <- w2actor[[i]]
  
  gpa_[[i]] <- cbind(w1actor[[i]]$gpa,w2actor[[i]]$gpa,w3actor[[i]]$gpa)
  zu_[[i]] <- cbind(w1actor[[i]]$zufr_schul,w2actor[[i]]$zufr_schul,w3actor[[i]]$zufr_schul)
  neg_acad_self_[[i]] <- cbind(w1actor[[i]]$neg_acad_self,w2actor[[i]]$neg_acad_self,w3actor[[i]]$neg_acad_self)
  
  mig_[[i]] <- coCovar(w1actor[[i]]$migrant) # migration background
  ethnie_[[i]] <- coCovar(w1actor[[i]]$ethnie) # migration background
  maed_[[i]] <- coCovar(w1actor[[i]]$maed) # girl
  buech_[[i]] <- varCovar(cbind(w1actor[[i]]$buech,w2actor[[i]]$buech,w3actor[[i]]$buech))
  eltstud_[[i]] <- coCovar(w1actor[[i]]$eltstud) # academic parents
  gpa_x_[[i]] <- varCovar(cbind(w1actor[[i]]$gpa,w2actor[[i]]$gpa,w3actor[[i]]$gpa))
  zuf_[[i]] <- varCovar(cbind(w1actor[[i]]$zufr_schul,w2actor[[i]]$zufr_schul,w3actor[[i]]$zufr_schul))
  hitting_[[i]] <-  varDyadCovar(array(c(w1geschlagen[[i]], w2geschlagen[[i]]),
                                    dim=c(num_act[[i]], num_act[[i]],2)))
  
}

coEvolutionData_ <- list()
for(i in 1:21) {  
  # behavior variable ist noch drin!
  coEvolutionData_[[i]] <- sienaDataCreate(networkDV=networkDV_[[i]],maed=maed_[[i]],ethnie=ethnie_[[i]],
                                           parents=parents_[[i]],hit=hitting_[[i]],
                                           mig=mig_[[i]],eltstud=eltstud_[[i]],buech=buech_[[i]],
                                           gpa=gpa_x_[[i]],zuf=zuf_[[i]])
}


#-------- here include female

set.seed(1234)

coEvolutionEffects_ <- list()
coEvolutionModel_ <- list()
coEvolutionResults_ <- list()
coEvolutionResults_R2 <- list()

gof.indegree <- list()
gof.outdegree <- list()
gof.geodesic <- list()
gof.triads <- list()

# here skip "crashing" networks
 classIDset_new <- c(1:16,18:21)
#classIDset     <- c(1:21)
#classIDset_new <- c(1:4,8,10:13,15,21)
#classIDset_new <- c(1,2,3,4,5,6,7,8,9,10,11,12,13,14,15,16,17,18,19,20,21)

# for(i in 1:2) {
# inPopSqrt outPopSqrt


 
sink("E:/projekte/netzwerke/2010_11_12/kaminski/out/coev_int_closureNEW2021_11_08.txt", type=c("output") )
 
for(i in 1:21) {

  print(paste("net_number",i, sep=""))    
  coEvolutionEffects_[[i]] <- getEffects(coEvolutionData_[[i]])
  print01Report(coEvolutionData_[[i]],  modelname = paste("CoEvol-init_grade_",i,sep=""))
  
  
  coEvolutionEffects_[[i]] <- setEffect(coEvolutionEffects_[[i]], gwespFF, parameter=10,
                                             name = "networkDV")
  coEvolutionEffects_[[i]] <- includeEffects(coEvolutionEffects_[[i]], inPop,
                                             name = "networkDV")
  coEvolutionEffects_[[i]] <- includeEffects(coEvolutionEffects_[[i]], outAct,
                                             name = "networkDV")
  
  coEvolutionEffects_[[i]] <- includeEffects(coEvolutionEffects_[[i]], sameX, 
                                             interaction1 = "mig", name = "networkDV")
  coEvolutionEffects_[[i]] <- includeEffects(coEvolutionEffects_[[i]], sameX, 
                                             interaction1 = "maed", name = "networkDV")
  coEvolutionEffects_[[i]] <- includeEffects(coEvolutionEffects_[[i]], crprod, 
                                             interaction1 = "parents", name = "networkDV")
  coEvolutionEffects_[[i]] <- includeEffects(coEvolutionEffects_[[i]], simX, 
                                             interaction1 = "gpa", name = "networkDV")
    
  # on behavior network parents
  coEvolutionEffects_[[i]] <- includeEffects(coEvolutionEffects_[[i]], crprod, 
                                             interaction1 = "networkDV", name = "parents")
  coEvolutionEffects_[[i]] <- setEffect(coEvolutionEffects_[[i]], gwespFF, parameter=5,
                                        name = "parents")
  coEvolutionEffects_[[i]] <- includeEffects(coEvolutionEffects_[[i]], inPop,outAct,
                                             name = "parents")
 coEvolutionEffects_[[i]] <- includeEffects(coEvolutionEffects_[[i]], sameX, 
                                             interaction1 = "mig", name = "parents")
  coEvolutionEffects_[[i]] <- includeEffects(coEvolutionEffects_[[i]], sameX, 
                                             interaction1 = "maed", name = "parents")
  coEvolutionEffects_[[i]] <- includeEffects(coEvolutionEffects_[[i]], X, 
                                             interaction1 = "hit", name = "parents")
  
  coEvolutionEffects_[[i]] <- includeEffects(coEvolutionEffects_[[i]], sameX, 
                                             interaction1 = "eltstud", name = "parents")
  coEvolutionEffects_[[i]] <- includeEffects(coEvolutionEffects_[[i]], recip, 
                                             name = "parents", include=FALSE)

  coEvolutionModel_[[i]] <- sienaModelCreate(useStdInits = FALSE, projname =  paste("CoEvol_Friend_Parents_Results_",i,sep=""))
  
  # RUN 1
  set.seed(1234)
  coEvolutionResults_[[i]] <- siena07(coEvolutionModel_[[i]], data = coEvolutionData_[[i]], 
                                      effects = coEvolutionEffects_[[i]], batch = FALSE, verbose = FALSE, returnDeps=TRUE)
  coEvolutionResults_[[i]]
  
  #coEvolutionResults_R2[[i]] <- siena07(coEvolutionModel_[[i]], data = coEvolutionData_[[i]], 
  #                                 effects = coEvolutionEffects_[[i]], batch = FALSE, 
  #                                 prevAns=coEvolutionResults_[[i]], verbose = FALSE, returnDeps=TRUE)
  print(paste("net_number",i, sep=""))  
  print(coEvolutionResults_[[i]])
  #print(coEvolutionResults_R2[[i]])
  #print(paste("net_number",i, sep=""))  
}

classIDset_new <- c(1,2,3,8,10,11,13,14,15,16,21)
length(classIDset_new)
classIDset_new <- c(2,10:13,15,18,21)
for(i in classIDset_new) {
  
  print(paste("net_number",i, sep=""))  
  source("http://www.barkhof.uni-bremen.de/~mwindzio/sienaGOF.R") # Indeg Outdeg Geod Triads
  gof.indegree[[i]] <- sienaGOF(coEvolutionResults_[[i]], IndegreeDistribution, verbose=FALSE)
  pdf(paste("E:/projekte/netzwerke/2010_11_12/kaminski/coEvolutionResultsIndeg_",i,".pdf", sep=""))
  plot(gof.indegree[[i]],key=0:8)
  dev.off()
  gof.outdegree[[i]] <- sienaGOF(coEvolutionResults_[[i]],OutdegreeDistribution,verbose=FALSE)
  pdf(paste("E:/projekte/netzwerke/2010_11_12/kaminski/coEvolutionResultsIndeg_",i,".pdf", sep=""))
  plot(gof.outdegree[[i]],key=0:8)
  dev.off()
  gof.geodesic[[i]] <- sienaGOF(coEvolutionResults_[[i]],GeodesicDistribution,verbose=FALSE)
  pdf(paste("E:/projekte/netzwerke/2010_11_12/kaminski/coEvolutionResultsIndeg_",i,".pdf", sep=""))
  plot(gof.geodesic[[i]],key=1:8)
  dev.off()
  gof.triads[[i]] <- sienaGOF(coEvolutionResults_[[i]],TriadCensus,verbose=FALSE)
  pdf(paste("E:/projekte/netzwerke/2010_11_12/kaminski/coEvolutionResultsIndeg_",i,".pdf", sep=""))
  plot(gof.triads[[i]], center=TRUE,scale=TRUE)
  dev.off()
  
}

sink() 


coEvolutionResults_[[2]]
# 17 nicht!
classIDset_WVnew <- c(3,7,14)
sink("E:/projekte/netzwerke/2010_11_12/kaminski/out/coev_int_closureNEW2021_11_08wiedervorlage.txt", type=c("output") )
set.seed(1234)
for(i in classIDset_WVnew) {
  
  print(paste("net_number",i, sep=""))  
  
 
  
  coEvolutionModel_[[i]] <- sienaModelCreate(useStdInits = FALSE, projname =  paste("CoEvol_Friend_Parents_Results_",i,sep=""))
  
  # RUN 1
  set.seed(1234)
  coEvolutionResults_[[i]] <- siena07(coEvolutionModel_[[i]], data = coEvolutionData_[[i]], 
                                      effects = coEvolutionEffects_[[i]], batch = FALSE, 
                                      prevAns=coEvolutionResults_[[i]],verbose = FALSE, returnDeps=TRUE)
  coEvolutionResults_[[i]]
  
  #coEvolutionResults_R2[[i]] <- siena07(coEvolutionModel_[[i]], data = coEvolutionData_[[i]], 
  #                                 effects = coEvolutionEffects_[[i]], batch = FALSE, 
  #                                 prevAns=coEvolutionResults_[[i]], verbose = FALSE, returnDeps=TRUE)
  print(paste("net_number",i, sep=""))  
  print(coEvolutionResults_[[i]])
  #print(coEvolutionResults_R2[[i]])
  #print(paste("net_number",i, sep=""))  
}

set.seed(1234)
for(i in classIDset_WVnew) {
  source("http://www.barkhof.uni-bremen.de/~mwindzio/sienaGOF.R") # Indeg Outdeg Geod Triads
  gof.indegree[[i]] <- sienaGOF(coEvolutionResults_[[i]], IndegreeDistribution, verbose=FALSE)
  pdf(paste("E:/projekte/netzwerke/2010_11_12/kaminski/coEvolutionResultsIndeg_",i,".pdf", sep=""))
  plot(gof.indegree[[i]],key=0:8)
  dev.off()
  gof.outdegree[[i]] <- sienaGOF(coEvolutionResults_[[i]],OutdegreeDistribution,verbose=FALSE)
  pdf(paste("E:/projekte/netzwerke/2010_11_12/kaminski/coEvolutionResultsIndeg_",i,".pdf", sep=""))
  plot(gof.outdegree[[i]],key=0:8)
  dev.off()
  gof.geodesic[[i]] <- sienaGOF(coEvolutionResults_[[i]],GeodesicDistribution,verbose=FALSE)
  pdf(paste("E:/projekte/netzwerke/2010_11_12/kaminski/coEvolutionResultsIndeg_",i,".pdf", sep=""))
  plot(gof.geodesic[[i]],key=1:8)
  dev.off()
  gof.triads[[i]] <- sienaGOF(coEvolutionResults_[[i]],TriadCensus,verbose=FALSE)
  pdf(paste("E:/projekte/netzwerke/2010_11_12/kaminski/coEvolutionResultsIndeg_",i,".pdf", sep=""))
  plot(gof.triads[[i]], center=TRUE,scale=TRUE)
  dev.off()
  
}
sink()  

coEvolutionResults_[[4]] <- siena07(coEvolutionModel_[[4]], data = coEvolutionData_[[4]], 
                                    effects = coEvolutionEffects_[[4]], batch = FALSE, verbose = FALSE, returnDeps=TRUE)
coEvolutionResults_[[4]]

#-------------------------- Meta-Analysis Paper
classIDset_META <- c(2,3,7,8,10,13,15,18,21)
length(classIDset_META )
sink("E:/projekte/netzwerke/2010_12_11/kaminski/out/coev_int_closureMETA_ANALYSIS2021_11_08.txt", type=c("output") )

meta_results <- siena08(#coEvolutionResults_[[1]],
                        coEvolutionResults_[[2]],
                        coEvolutionResults_[[3]],
                        #coEvolutionResults_[[4]],
                        coEvolutionResults_[[7]],
                        coEvolutionResults_[[8]],
                        #coEvolutionResults_[[9]],
                        coEvolutionResults_[[10]], 
                        #coEvolutionResults_[[11]],
                        #coEvolutionResults_[[12]],
                        coEvolutionResults_[[13]],
                        coEvolutionResults_[[15]],
                        coEvolutionResults_[[18]],
                        coEvolutionResults_[[21]], bound=100)
meta_results

sink()


classIDset_grp <-  c(1,2,3,8,10,11,13,14,15,16,21)
length(classIDset_grp)

# adjust set of classes here
group_data <- sienaGroupCreate(list(coEvolutionData_[[1]],
                                    coEvolutionData_[[2]],
                                    coEvolutionData_[[3]],
                                    #coEvolutionData_[[4]],
                                    #coEvolutionData_[[5]],
                                    #coEvolutionData_[[6]],
                                    #coEvolutionData_[[7]],
                                    coEvolutionData_[[8]],
                                    #coEvolutionData_[[9]],
                                    coEvolutionData_[[10]],
                                    coEvolutionData_[[11]],
                                    #coEvolutionData_[[12]],
                                    coEvolutionData_[[13]],
                                    coEvolutionData_[[14]],
                                    coEvolutionData_[[15]],
                                    coEvolutionData_[[16]],
                                    #coEvolutionData_[[17]],
                                    #coEvolutionData_[[18]],
                                    #coEvolutionData_[[19]],
                                    #coEvolutionData_[[20]],
                                    coEvolutionData_[[21]] # no comma at the end
                                    ),
                               singleOK = FALSE, getDocumentation=FALSE)
group_data
liste <- c(2,3,8,10,11,13,15,16,21) 
length(liste)
# -------------------------------------
# -------------------------------------
# ------ here group data --------------
# -------------------------------------
# -------------------------------------


group_set <-c(1,2,3,8,10,11,13,15,16,21)
group_set

# ---- number of classes and students

length(group_set)

for(i in group_set) { 
  print(nrow(w1actor[[i]]))
  }

group_data1 <- sienaGroupCreate(list(coEvolutionData_[[1]],
                                     coEvolutionData_[[2]],
                                     coEvolutionData_[[3]],
                                     #coEvolutionData_[[4]],
                                     #coEvolutionData_[[5]],
                                     #coEvolutionData_[[6]],
                                     #coEvolutionData_[[7]],
                                     coEvolutionData_[[8]],
                                     #coEvolutionData_[[9]],
                                     coEvolutionData_[[10]],
                                     coEvolutionData_[[11]],
                                     #coEvolutionData_[[12]],
                                     coEvolutionData_[[13]],
                                     #coEvolutionData_[[14]],
                                     coEvolutionData_[[15]],
                                     coEvolutionData_[[16]],
                                     #coEvolutionData_[[17]],
                                     #coEvolutionData_[[18]],
                                     #coEvolutionData_[[19]],
                                     #coEvolutionData_[[20]],
                                     coEvolutionData_[[21]] # no comma at the end
),
singleOK = FALSE, getDocumentation=FALSE)

group_data2 <- sienaGroupCreate(list(coEvolutionData_[[1]],
                                     coEvolutionData_[[2]],
                                     coEvolutionData_[[3]],
                                     #coEvolutionData_[[4]],
                                     #coEvolutionData_[[5]],
                                     #coEvolutionData_[[6]],
                                     #coEvolutionData_[[7]],
                                     coEvolutionData_[[8]],
                                     #coEvolutionData_[[9]],
                                     coEvolutionData_[[10]],
                                     coEvolutionData_[[11]],
                                     #coEvolutionData_[[12]],
                                     coEvolutionData_[[13]],
                                     #coEvolutionData_[[14]],
                                     coEvolutionData_[[15]],
                                     coEvolutionData_[[16]],
                                     #coEvolutionData_[[17]],
                                     #coEvolutionData_[[18]],
                                     #coEvolutionData_[[19]],
                                     #coEvolutionData_[[20]],
                                     coEvolutionData_[[21]] # no comma at the end
),
singleOK = FALSE, getDocumentation=FALSE)

group_data1
group_data2

GroupEffects <- getEffects(group_data1)
print01Report(group_data1,  modelname = "coleman_closure_group1.txt")

GroupEffects <- setEffect(GroupEffects, gwespFF, parameter=10,
                          name = "networkDV")
GroupEffects <- includeEffects(GroupEffects, inPop, outAct,
                               name = "networkDV")
GroupEffects <- includeEffects(GroupEffects, sameX, 
                               interaction1 = "mig", name = "networkDV")
GroupEffects <- includeEffects(GroupEffects, sameX, 
                               interaction1 = "maed", name = "networkDV")
GroupEffects <- includeEffects(GroupEffects, crprod, 
                               interaction1 = "parents", name = "networkDV")
GroupEffects <- includeEffects(GroupEffects, simX, 
                               interaction1 = "gpa", name = "networkDV")

# on behavior network parents
GroupEffects <- includeEffects(GroupEffects, crprod, 
                               interaction1 = "networkDV", name = "parents")
GroupEffects <- setEffect(GroupEffects, gwespFF, parameter=5,
                          name = "parents")
GroupEffects <- includeEffects(GroupEffects, inPop,outAct,
                               name = "parents")
GroupEffects <- includeEffects(GroupEffects, sameX, 
                               interaction1 = "mig", name = "parents")
GroupEffects <- includeEffects(GroupEffects, sameX, 
                               interaction1 = "maed", name = "parents")
GroupEffects <- includeEffects(GroupEffects, X, 
                               interaction1 = "hit", name = "parents")

GroupEffects <- includeEffects(GroupEffects, sameX, 
                               interaction1 = "eltstud", name = "parents")
#GroupEffects <- includeEffects(GroupEffects, recip, 
#                               name = "parents", include=FALSE)

GroupsAlgo <- sienaAlgorithmCreate(projname = "proj_coleman_closure_reduced_group.txt")

sink("E:/projekte/netzwerke/2010_12_11/kaminski/out/closure2021_12_11.txt", type=c("output") )
ans <- siena07(GroupsAlgo, data = group_data1,
                effects = GroupEffects,
                useCluster=TRUE, nbrNodes=10)
ans
#tt <- sienaTimeTest(ans, effects=NULL, excludedEffects=NULL, condition=FALSE)
#summary(tt)

ans <- siena07(GroupsAlgo, data = group_data1,
               effects = GroupEffects,
               useCluster=TRUE, nbrNodes=10, prevAns=ans)
ans

ans <- siena07(GroupsAlgo, data = group_data1,
               effects = GroupEffects,
               useCluster=TRUE, nbrNodes=10, prevAns=ans)
ans

sink()
#classIDset_new <- c(1,2,3,4,5,6,7,8,9,10,11,12,13,14,15,16,17,18,19,20,21)
group_data1
ans
print(ans)


# start new R session, load only RSienaTest
# save.image("E:/projekte/netzwerke/2010_12_11/kaminski/image/closure_before2021_11_08.R")
#load("E:/projekte/netzwerke/2010_11_12/kaminski/image/closure_before2021_11_08.R")
# copy image to c:/temp => this is source below


detach("package:RSiena", unload=TRUE)


library('multiSiena')
#detach("package:RSienaTest", unload=TRUE)
#load("c:/temp/closure_before2021_11_08.R")


# ------------------------------------
# ------------------------------------
# ----- RSiena Bayes -----------------
# ------------------------------------
# ------------------------------------

# effects object must be created from scratch 

GroupEffects <- getEffects(group_data1)
print01Report(group_data1,  modelname = "coleman_closure_bayes2022_12_02.txt")

GroupEffects <- setEffect(GroupEffects, gwespFF, parameter=10,
                          name = "networkDV")
GroupEffects <- includeEffects(GroupEffects, inPop, outAct,
                               name = "networkDV")
GroupEffects <- includeEffects(GroupEffects, sameX, 
                               interaction1 = "mig", name = "networkDV")
GroupEffects <- includeEffects(GroupEffects, sameX, 
                               interaction1 = "maed", name = "networkDV")
GroupEffects <- includeEffects(GroupEffects, crprod, 
                               interaction1 = "parents", name = "networkDV")
GroupEffects <- includeEffects(GroupEffects, simX, 
                               interaction1 = "gpa", name = "networkDV")

# on behavior network parents
GroupEffects <- includeEffects(GroupEffects, crprod, 
                               interaction1 = "networkDV", name = "parents")
GroupEffects <- setEffect(GroupEffects, gwespFF, parameter=5,
                          name = "parents")
GroupEffects <- includeEffects(GroupEffects, inPop,outAct,
                               name = "parents")
GroupEffects <- includeEffects(GroupEffects, sameX, 
                               interaction1 = "mig", name = "parents")
GroupEffects <- includeEffects(GroupEffects, sameX, 
                               interaction1 = "maed", name = "parents")
GroupEffects <- includeEffects(GroupEffects, X, 
                               interaction1 = "hit", name = "parents")

GroupEffects <- includeEffects(GroupEffects, sameX, 
                               interaction1 = "eltstud", name = "parents")
#GroupEffects <- includeEffects(GroupEffects, recip, 
#                               name = "parents", include=FALSE)

GroupEffects <- setEffect(GroupEffects, density, random=TRUE, name = "networkDV")
GroupEffects <- setEffect(GroupEffects, density, random=TRUE, name = "parents")
GroupEffects <- setEffect(GroupEffects, crprod, random=TRUE, 
                               interaction1 = "networkDV", name = "parents")
GroupEffects <- setEffect(GroupEffects, crprod, random=TRUE, 
                          interaction1 = "parents", name = "networkDV")
GroupEffects
print(GroupEffects, includeRandoms=TRUE, dropRates=TRUE)
print(GroupEffects, includeRandoms=TRUE)

# --- check dimensions here
GroupEffects[(GroupEffects$randomEffects | (GroupEffects$basicRate & (GroupEffects$group==1) )) & GroupEffects$include, ]


Mu <- rep(0,8)
Mu[3] <- -2  # outdegree friends 
Mu[4] <- 1   # parents => friends
Mu[7] <- -2 # outdegree parents
Mu[8] <- 1 # friends => parents  
Mu

Sig <- matrix(0,8,8)
diag(Sig) <- 0.01
Sig

GroupEffects[(GroupEffects$randomEffects | (GroupEffects$basicRate & (GroupEffects$group==1) )) & GroupEffects$include, ]

#set.seed(12345)
groupModel.e <- sienaBayes(GroupsAlgo, data = group_data1,
                           initgainGlobal=0.1, initgainGroupwise = 0.001,
                           effects = GroupEffects, priorMu = Mu, priorSigma = Sig,
                           priorKappa = 0.01,
                           #prevAns = ans,
                           nwarm=200, nmain=1000, nrunMHBatches=40,
                           nbrNodes=10, silentstart=FALSE)
summary(groupModel.e)


sink("c:/temp/closure_bayes2022_12_11.txt", type=c("output") )
summary(groupModel.e)
sink()

siena.table(groupModel.e, type="html", nfirst = 201,
            "c:/temp/bayes_out2022_12_13.html")

save.image("c:/temp/closure_image2022_12_13.Rdata")
#load("c:/temp/closure_image2022_12_13.Rdata")

print(groupModel.e, nfirst=20)
summary(groupModel.e)


class(groupModel.e)

# ------------------------------------
# ------------------------------------
# ----- RSiena Bayes -----------------
# ------------------------------------
# ------------------------------------
#source("E:/projekte/netzwerke/R")

source("C:/R/BayesPlots.R")
# You can make some plots with the following function calls

setwd("E:/projekte/netzwerke/2010_11_12/kaminski/bayesplots/") # mind the "/"

GlobalRateParameterPlots(groupModel.e)
GlobalNonRateParameterPlots(groupModel.e, setOfEffects = 1:10, title="enet_friends")
GlobalNonRateParameterPlots(groupModel.e, setOfEffects = 11:19, title="enet_parents")


NonRateTracePlots(groupModel.e, setOfEffects = 0:10, title="non_rate_trace_friends")
NonRateTracePlots(groupModel.e, setOfEffects = 12:22, title="non_rate_trace_parents")


RateTracePlots(groupModel.e)

GlobalRateParameterPlots(groupModel.e, title="global_rate_parameter")
GlobalNonRateParameterPlots(groupModel.e, title="global_non_rate_parameter")
AllDensityPlots(groupModel.e)

#ggplot(AllDensityPlots(groupModel.e))
#ggplot(AllDensityPlots(groupModel.e, groups=3:4))
# ------------------------------------
# ------------------------------------
# ----- save and load workspace ------
# ------------------------------------
# ------------------------------------

save.image("E:/projekte/netzwerke/2010_12_14/kaminski/image/closure_image2021_11_08.R")
load("E:/projekte/netzwerke/2010_12_14/kaminski/image/closure_image2021_11_08.R")


# ---------------------------------------
# ---------------------------------------
# --- go ahead: correlations between friends/parents overlap and hit, 
# --- maybe phi coefficient vectorized for each class separately
# --- library(psych) => create 2x2 table and compute phi
# ---------------------------------------
# ---------------------------------------

install.packages('psych')
library('psych')

# ---------------------------------------------------
# --- procedure: classwise in loop ------------------
# --- 1. create two column vectors, one for friends, one for parents
# --- 2. if both are 1 then new IC IC vector is one
# --- 3. add column vector with network hitting/violence
# --- 4. compute overall cross-table and overall phi-coefficient
# --- 5. think about computing class-wise phi coefficient


#my_mat <- matrix(11:30, nrow = 4)    # Create example matrix
#my_mat
#as.vector(my_mat)


w1freu <- list()
w1par <- list()
w1conf <- list()

w2freu <- list()
w2par <- list()
w2conf <- list()

w3freu <- list()
w3par <- list()
w3conf <- list()
wave <- list()
dens_conf <- list()
dens_closu <- list()
dens_par <- list()
dens_hit <- list()
share_mig <- list()
average_deg_clos <- list()
average_deg_hit <- list()
class_id <- list()
rows_w1 <- NULL
cols_w1 <- NULL
rows_w2 <- NULL
cols_w2 <- NULL
rows_w3 <- NULL
cols_w3 <- NULL

#class_id_t <- rep(i,nrow(w1friends[[1]]))
#class_id_t

#length(w1networkDV[[1]])
#nrow(w1networkDV[[1]])
#w1freu_t <- as.vector(w1networkDV[[1]])
#w1freu_t
# w1geschlagen[[i]]

mean(sna::degree(w1parents[[1]], cmode = "freeman"))
mean(sna::degree(w1closure[[1]], cmode = "freeman"))

classIdSet <- c(1:21)
for(i in classIdSet) {
    class_id[[i]] <- rep(i,nrow(w1friends[[i]]))
    
    w1freu[[i]] <- as.vector(w1networkDV[[i]])
    w1par[[i]] <- as.vector(w1parents[[i]])
    w1conf[[i]] <- as.vector(w1conflict[[i]])
    dens_conf[[i]] <- rep(   gden( network(w1conflict[[i]]),nrow(w1friends[[i]]) )   )
    dens_closu[[i]] <- rep(   gden( network(w1closure[[i]]),nrow(w1friends[[i]]) )   )
    dens_par[[i]] <- rep(   gden( network(w1parents[[i]]),nrow(w1friends[[i]]) )   )
    dens_hit[[i]] <- rep(   gden( network(w1geschlagen[[i]]),nrow(w1friends[[i]]) )   )
    share_mig[[i]] <- rep(   mean( w1actor[[i]]$migrant),nrow(w1friends[[i]])  )
    wave[[i]] <- rep(1,nrow(w1friends[[i]]))
    average_deg_clos[[i]] <- mean(sna::degree(w1closure[[i]], cmode = "freeman"))
    average_deg_hit[[i]] <- mean(sna::degree(w1geschlagen[[i]], cmode = "freeman"))
    
    cols_w1 <- cbind(class_id[[i]],    w1freu[[i]],w1par[[i]],w1conf[[i]], dens_conf[[i]]
                     , dens_closu[[i]],dens_par[[i]], dens_hit[[i]],share_mig[[i]], wave[[i]], average_deg_clos[[i]], average_deg_hit[[i]])
    rows_w1 <- rbind(rows_w1, cols_w1)
    
}


wave[[1]]
dens_closu[[1]]
colnames(rows_w1) <- c("class_id", "friends", "parents", 
                        "conflict", "dens_conf","dens_closu","dens_par", 
                       "dens_hit","share_mig", "wave", "av_deg_clos", "av_deg_hit")
head(rows_w1)

for(i in classIdSet) {
  class_id[[i]] <- rep(i,nrow(w2friends[[i]]))
  
  w2freu[[i]] <- as.vector(w2networkDV[[i]])
  w2par[[i]] <- as.vector(w2parents[[i]])
  w2conf[[i]] <- as.vector(w2conflict[[i]])
  dens_conf[[i]] <- rep(   gden( network(w2conflict[[i]]),nrow(w2friends[[i]]) )   )
  dens_closu[[i]] <- rep(   gden( network(w2closure[[i]]),nrow(w2friends[[i]]) )   )
  dens_par[[i]] <- rep(   gden( network(w2parents[[i]]),nrow(w2friends[[i]]) )   )
  dens_hit[[i]] <- rep(   gden( network(w2geschlagen[[i]]),nrow(w2friends[[i]]) )   )
  share_mig[[i]] <- rep(   mean( w2actor[[i]]$migrant),nrow(w2friends[[i]])  )
  wave[[i]] <- rep(2,nrow(w1friends[[i]]))
  average_deg_clos[[i]] <- mean(sna::degree(w2closure[[i]], cmode = "freeman"))
  average_deg_hit[[i]] <- mean(sna::degree(w2geschlagen[[i]], cmode = "freeman"))
  
  cols_w2 <- cbind(class_id[[i]],    w2freu[[i]],w2par[[i]], w2conf[[i]], dens_conf[[i]]
                   , dens_closu[[i]],dens_par[[i]], dens_hit[[i]],share_mig[[i]], wave[[i]], average_deg_clos[[i]],average_deg_hit[[i]])
  rows_w2 <- rbind(rows_w2, cols_w2)
}

colnames(rows_w2) <- c("class_id", "friends", "parents", 
                       "conflict", "dens_conf","dens_closu","dens_par", 
                       "dens_hit","share_mig", "wave", "av_deg_clos", "av_deg_hit")
head(rows_w2)


for(i in classIdSet) {
  class_id[[i]] <- rep(i,nrow(w3friends[[i]]))
  
  w3freu[[i]] <- as.vector(w3networkDV[[i]])
  w3par[[i]] <- as.vector(w3parents[[i]])
  w3conf[[i]] <- as.vector(w3conflict[[i]])
  dens_conf[[i]] <- rep(   gden( network(w3conflict[[i]]),nrow(w3friends[[i]]) )   )
  dens_closu[[i]] <- rep(   gden( network(w3closure[[i]]),nrow(w3friends[[i]]) )   )
  dens_par[[i]] <- rep(   gden( network(w3parents[[i]]),nrow(w3friends[[i]]) )   )
  share_mig[[i]] <- rep(   mean( w3actor[[i]]$migrant),nrow(w3friends[[i]])  )
  dens_hit[[i]] <- rep(   gden( network(w1geschlagen[[i]]),nrow(w1friends[[i]]) )   )
  wave[[i]] <- rep(3,nrow(w1friends[[i]]))
  average_deg_clos[[i]] <- mean(sna::degree(w3closure[[i]], cmode = "freeman"))
  average_deg_hit[[i]] <- mean(sna::degree(w3geschlagen[[i]], cmode = "freeman"))
  
  cols_w3 <- cbind(class_id[[i]],    w3freu[[i]],w3par[[i]],w3conf[[i]], dens_conf[[i]]
                   , dens_closu[[i]],dens_par[[i]],dens_hit[[i]],share_mig[[i]], wave[[i]], average_deg_clos[[i]], average_deg_hit[[i]] )
  rows_w3 <- rbind(rows_w3, cols_w3)
}


colnames(rows_w3) <- c("class_id", "friends", "parents", 
                       "conflict", "dens_conf","dens_closu","dens_par", 
                       "dens_hit","share_mig", "wave", "av_deg_clos" , "av_deg_hit")
head(rows_w3)

all <- as.data.frame(rbind(rows_w1,rows_w2,rows_w3))
dim(all)
head(all)

# rleid(all$class_id) # interesting function 

all$br <- rep(0, nrow(all))
all$br[Lag(all$class_id, +1) != all$class_id] <- 1 # "Lag" from Hmisc
all$br[first(all$class_id)] <- 1 # "first" from data.table
all$br
summary(all$br)
mean(all$br) * nrow(all)


# --------------------------------------------------------
# ---- here go ahead with average degree closure
# --------------------------------------------------------

# --- av_deg_hit => much worse!


macro_corr <- subset(all, br==1, select = , c("dens_hit", "av_deg_clos") )
cor(macro_corr, use="complete.obs", method="pearson") 

macro_corr1 <- subset(all, br==1 & wave == 1, select = , c("dens_hit", "av_deg_clos") )
cor(macro_corr1, use="complete.obs", method="pearson") 

macro_corr2 <- subset(all, br==1 & wave == 2, select = , c("dens_hit", "av_deg_clos") )
cor(macro_corr2, use="complete.obs", method="pearson") 

macro_corr3 <- subset(all, br==1 & wave == 3, select = , c("dens_hit", "av_deg_clos") )
cor(macro_corr3, use="complete.obs", method="pearson") 

summary(macro_corr3$dens_hit)
summary(macro_corr3$dens_hit)
# --------------------------------------------------------

cor.test(macro_corr1$av_deg_clos, macro_corr1$dens_hit)
cor.test(macro_corr2$av_deg_clos, macro_corr2$dens_hit)
cor.test(macro_corr3$av_deg_clos, macro_corr3$dens_hit)
nrow(macro_corr3)
# -------------------------
# ---- check graphs -------
# -------------------------
summary(macro_corr1)
head(macro_corr1)

pdf(file = "E:/projekte/netzwerke/2010_11_12/kaminski/graphs/new_deg_w1.pdf", width = 7, height = 7, pointsize = 12)
ggplot(macro_corr1, aes(av_deg_clos, dens_hit)) +
  geom_smooth(method=lm, se=F) +
  theme_minimal() +
  geom_point(size=8) + 
  xlab("average degree closure") + ylab("density violence") +
  theme(axis.text=element_text(size=25),
        axis.title=element_text(size=25))
dev.off()
cor.test(macro_corr1$av_deg_clos, macro_corr1$dens_hit)


pdf(file = "E:/projekte/netzwerke/2010_11_12/kaminski/graphs/new_deg_w2.pdf", width = 7, height = 7, pointsize = 12)
ggplot(macro_corr2, aes(av_deg_clos, dens_hit)) +
  geom_smooth(method=lm, se=F) +
  theme_minimal() +
  geom_point(size=8) +  
  xlab("average degree closure") + ylab("density violence")+
  theme(axis.text=element_text(size=25),
        axis.title=element_text(size=25))
dev.off()
cor.test(macro_corr2$av_deg_clos, macro_corr2$dens_hit)


pdf(file = "E:/projekte/netzwerke/2010_11_12/kaminski/graphs/new_deg_w3.pdf", width = 7, height = 7, pointsize = 12)
ggplot(macro_corr3, aes(av_deg_clos, dens_hit)) +
  geom_smooth(method=lm, se=F) +
  theme_minimal() +
  geom_point(size=8) + 
  xlab("average degree closure") + ylab("density violence")+
  theme(axis.text=element_text(size=25),
        axis.title=element_text(size=25))
dev.off()
cor.test(macro_corr3$av_deg_clos, macro_corr3$dens_hit)


# ----------------------------------------------------------
# --------------------      End   --------------------------
# ----------------------------------------------------------

# ---- new graphs

# library(ggplot2)
#, shape=2
pdf(file = "E:/projekte/netzwerke/2010_11_12/kaminski/graphs/new_deg_w1.pdf", width = 7, height = 7, pointsize = 12)
ggplot(macro_corr1, aes(av_deg_clos, dens_hit)) +
  geom_point(size=8) + xlim(0, 0.15) +  ylim(0, 0.07) +
  theme_minimal() +
  geom_smooth(method=lm, se=FALSE) + 
  xlab("average degree closure") + ylab("density violence") +
  theme(axis.text=element_text(size=25),
        axis.title=element_text(size=25))#,face="bold"
cor(macro_corr1$av_deg_clos,macro_corr1$dens_hit, method="pearson")
dev.off()
pdf(file = "E:/projekte/netzwerke/2010_11_12/kaminski/graphs/new_deg_w2.pdf", width = 7, height = 7, pointsize = 12)
ggplot(macro_corr2, aes(av_deg_clos, dens_hit)) +
  geom_point(size=8) + xlim(0, 0.15) +  ylim(0, 0.07) +
  theme_minimal() +
  geom_smooth(method=lm, se=FALSE) +
  xlab("average degree closure") + ylab("density violence") +
  theme(axis.text=element_text(size=25),
        axis.title=element_text(size=25))#,face="bold"
cor(macro_corr2$dens_par,macro_corr2$dens_hit, method="pearson")
dev.off()
pdf(file = "E:/projekte/netzwerke/2010_11_12/kaminski/graphs/new_deg_w3.pdf", width = 7, height = 7, pointsize = 12)
ggplot(macro_corr3, aes(av_deg_clos, dens_hit)) +
  geom_point(size=8) + xlim(0, 0.15) +  ylim(0, 0.07) +
  theme_minimal() +
  geom_smooth(method=lm, se=FALSE) +
  xlab("average degree closure") + ylab("density violence") +
  theme(axis.text=element_text(size=25),
        axis.title=element_text(size=25))#,face="bold"
cor(macro_corr3$dens_par,macro_corr3$dens_hit, method="pearson")
dev.off()


# all$closure <- all$friends * all$parents
